# Supplementary material for: Experience in a Climate Microworld: Influence of Surface and Structure Learning, Problem Difficulty, and Decision Aids in Reducing Stock-Flow Misconceptions
Source: Front Psychol. 2018 Mar 26;9:299. doi: 10.3389/fpsyg.2018.00299 (PMC5879122; doi:10.3389/fpsyg.2018.00299)
Supplement: DATA SHEET S1 — Experimental data used in experiments 1, 2 and 3. [file Data_Sheet_1.xlsx]

## Sheet: read me
Notes
Rows indicate participants
Columns indicate the conditions
Each tab indicates different experiments
1 indicates the reliance on CH or committing VOMB
0 indicates non reliance on CH or not committing VOMB

## Sheet: experiment1
Experiment 1
	Structure													Surface
	Control Groups				Training Groups				Test Groups					Control Groups				Training Groups				Test Groups
	CS-2100-Dec		CS-2100-Inc		DCCS-2070		DCCS-2100		CS-2100-Dec (DCCS)		CS-2100-Inc (DCCS)			CS-Temp		CS-Climate		DCCS-Temp		DCCS-Gluc		CS-Temp (DCCS)		CS-Climate (DCCS)
S. No.	CH	VOMB	CH	VOMB	CH	VOMB	CH	VOMB	CH	VOMB	CH	VOMB		CH	VOMB	CH	VOMB	CH	VOMB	CH	VOMB	CH	VOMB	CH	VOMB
1	1	1	1	1	1	1	1	1	1	1	1	1		1	1	1	1	1	1	1	1	1	1	1	1
2	1	1	1	1	1	1	1	1	1	1	1	1		1	1	1	1	1	1	0	1	1	1	1	1
3	1	1	1	1	0	1	1	1	1	1	1	1		1	1	1	1	1	1	0	1	1	1	1	1
4	1	1	1	1	0	1	0	1	1	1	1	1		1	1	1	1	1	1	0	1	1	1	1	1
5	1	1	1	1	0	1	0	1	1	1	1	1		1	1	1	1	1	1	0	0	1	1	1	1
6	1	1	1	1	0	1	0	1	1	1	1	1		1	1	1	1	1	1	0	0	1	0	1	1
7	1	1	1	1	0	1	0	0	1	1	1	1		1	1	1	1	1	0	0	0	0	0	1	0
8	1	1	1	1	0	1	0	0	1	1	0	1		1	1	1	1	1	0	0	0	0	0	1	0
9	1	1	1	1	0	1	0	0	0	1	0	1		1	1	1	1	1	0	0	0	0	0	1	0
10	1	1	1	1	0	0	0	0	0	1	0	1		1	1	1	1	1	0	0	0	0	0	1	0
11	1	1	1	1	0	0	0	0	0	0	0	1		1	1	1	1	1	0	0	0	0	0	1	0
12	1	1	1	1	0	0	0	0	0	0	0	1		1	1	1	1	1	0	0	0	0	0	0	0
13	1	1	1	1	0	0	0	0	0	0	0	0		1	1	1	1	1	0	0	0	0	0	0	0
14	1	1	1	1	0	0	0	0	0	0	0	0		1	1	1	1	1	0	0	0	0	0	0	0
15	1	1	0	1	0	0	0	0	0	0	0	0		1	1	1	1	1	0	0	0	0	0	0	0
16	1	1	0	1	0	0	0	0	0	0	0	0		1	1	1	1	1	0	0	0	0	0	0	0
17	1	1	0	1	0	0	0	0	0	0	0	0		1	1	1	1	1	0	0	0	0	0	0	0
18	1	1	0	1	0	0	0	0	0	0	0	0		1	1	1	1	1	0	0	0	0	0	0	0
19	1	1	0	1	0	0	0	0	0	0	0	0		1	1	1	1	1	0	0	0	0	0	0	0
20	0	0	0	1	0	0	0	0	0	0	0	0		1	1	1	1	0	0	0	0	0	0	0	0
21	0	0	0	1	0	0	0	0	0	0	0	0		1	1	1	1	0	0	0	0	0	0	0	0
22	0	0	0	0	0	0	0	0	0	0	0	0		1	1	1	1	0	0	0	0	0	0	0	0
23	0	0	0	0	0	0	0	0	0	0	0	0		1	1	1	0	0	0	0	0	0	0	0	0
24	0	0	0	0	0	0	0	0	0	0	0	0		1	0	0	0	0	0	0	0	0	0	0	0
25	0	0	0	0	0	0	0	0	0	0	0	0		0	0	0	0	0	0	0	0	0	0	0	0

## Sheet: experiment 2
Experiment 2
	Control Groups		Training Groups				Test Groups
	CS		DCCS-Easy		DCCS-Difficult		CS (DCCS-Easy)		CS (DCCS-Difficult)
S.No.	CH	VOMB	CH	VOMB	CH	VOMB	CH	VOMB	CH	VOMB
1	1	1	1	1	1	1	1	1	1	1
2	1	1	1	1	1	1	1	1	1	1
3	1	1	1	1	0	1	1	1	1	1
4	1	1	1	1	0	1	1	1	1	1
5	1	1	1	1	0	1	1	1	1	1
6	1	1	0	1	0	1	1	1	1	1
7	1	1	0	1	0	1	1	1	1	1
8	1	1	0	1	0	1	1	1	1	1
9	1	1	0	1	0	1	1	1	1	1
10	1	1	0	1	0	1	1	1	1	1
11	1	1	0	1	0	1	1	1	1	1
12	1	1	0	1	0	1	1	1	1	1
13	1	1	0	1	0	1	1	1	1	1
14	1	1	0	1	0	1	1	1	1	1
15	1	1	0	1	0	1	1	1	1	1
16	1	1	0	1	0	1	1	1	0	1
17	1	1	0	1	0	1	1	1	0	1
18	1	1	0	1	0	1	1	1	0	1
19	0	1	0	1	0	1	1	1	0	1
20	0	1	0	1	0	1	0	1	0	1
21	0	1	0	1	0	1	0	1	0	1
22	0	1	0	1	0	1	0	1	0	1
23	0	1	0	1	0	1	0	1	0	1
24	0	1	0	0	0	1	0	1	0	1
25	0	1	0	0	0	1	0	1	0	1
26	0	1	0	0	0	1	0	0	0	0
27	0	1	0	0	0	1	0	0	0	0
28	0	0	0	0	0	1	0	0	0	0
29	0	0	0	0	0	1	0	0	0	0
30	0	0	0	0	0	0	0	0	0	0

## Sheet: experiment 3
Experiment 3
	Control Groups		Test Groups
	No-Aid		Aid
	CS		DCCS		CS
S.No.	CH	VOMB	CH	VOMB	CH	VOMB
1	1	1	1	1	1	1
2	1	1	1	1	1	1
3	1	1	1	1	1	1
4	1	1	1	1	1	1
5	1	1	1	1	1	1
6	1	1	1	1	1	1
7	1	1	1	1	1	1
8	1	1	1	1	1	1
9	1	1	1	1	1	1
10	1	1	0	1	0	1
11	1	1	0	1	0	1
12	1	1	0	1	0	1
13	1	1	0	1	0	1
14	1	1	0	1	0	0
15	1	1	0	1	0	0
16	1	1	0	1	0	0
17	1	1	0	1	0	0
18	1	1	0	1	0	0
19	0	1	0	1	0	0
20	0	1	0	1	0	0
21	0	1	0	1	0	0
22	0	1	0	1	0	0
23	0	1	0	1	0	0
24	0	1	0	1	0	0
25	0	1	0	1	0	0
26	0	1	0	0	0	0
27	0	1	0	0	0	0
28	0	0	0	0	0	0
29	0	0	0	0	0	0
30	0	0	0	0	0	0
